# Supplementary material for: Multidrug Resistance and Virulence Traits of Salmonella enterica Isolated from Cattle: Genotypic and Phenotypic Insights
Source: Antibiotics (Basel). 2025 Jul 8;14(7):689. doi: 10.3390/antibiotics14070689 (PMC12291950; doi:10.3390/antibiotics14070689)
Supplement: Supplementary file 1 [file antibiotics-14-00689-s001.zip]

Archive with 1 entries (1 files):
- antibiotics-3714000-supplementary.pdf
